# Supplementary material for: 2’-Fucosyllactose Inhibits Coxsackievirus Class A Type 9 Infection by Blocking Virus Attachment and Internalisation
Source: Int J Mol Sci. 2022 Nov 8;23(22):13727. doi: 10.3390/ijms232213727 (PMC9691179; doi:10.3390/ijms232213727)
Supplement: Supplementary file 1 [file ijms-23-13727-s001.zip]

Archive with 1 entries (1 files):
- ijms-1962330-supplementary.pdf
